# Supplementary material for: Antigenic sin of wild-type SARS-CoV-2 vaccine shapes poor cross-neutralization of BA.4/5/2.75 subvariants in BA.2 breakthrough infections
Source: Nat Commun. 2022 Nov 19;13:7120. doi: 10.1038/s41467-022-34400-8 (PMC9675777; doi:10.1038/s41467-022-34400-8)
Supplement: Supplementary file 3 — Source Data [file 41467_2022_34400_MOESM3_ESM.xlsx]

## Sheet: Figure 2a and 2b
Figure 2a
	WT				BA.2				BA.4/5				BA.2.75
		Dose_2	Dose_3			Dose_2	Dose_3			Dose_2	Dose_3			Dose_2	Dose_3
		20	122			20	43			20	20			20	20
		20	37			20	20			20	20			20	20
		20	173			20	44			20	45			20	20
		20	39			20	20			20	20			20	20
		20	324			20	52			20	20			20	20
		57	20			20	20			20	20			20	20
		20	45			20	20			20	20			20	20
		20	439			20	210			20	53			20	155
		20	486			20	76			20	131			20	44
		20	20			20	20			20	20			20	20
		20	20			20	20			20	20			20	20
		20	222			20	70			20	54			20	45
		20	20			20	20			20	20			20	20
		33	20			20	20			20	20			20	20
		20	109			20	20			20	20			20	20
		20	390			20	150			20	20			20	58
		20	124			20	20			20	20			20	20
	Statistical significance was performed using two-tailed unpaired Wilcoxon test.
	p value	0.0003				0.004				0.039				0.039
Figure 2b
	WT				BA.2				BA.4/5				BA.2.75
		Dose_2	Dose_3			Dose_2	Dose_3			Dose_2	Dose_3			Dose_2	Dose_3
		306	1348			291	424			177	197			50	70
		174	1531			189	615			39	195			37	961
		2179	5074			783	1871			256	1919			434	522
		556	1965			115	987			43	468			41	354
		284	3049			291	494			269	348			20	99
		1639	1385			235	871			78	575			29	149
		1398	2509			599	1939			461	162			87	62
		1263	1703			571	783			600	188			31	529
		3723	2757			1402	1555			1613	2975			39	602
		1283	367			281	91			238	103			36	20
		1483	701			308	218			298	71			60	147
		378	4135			132	1406			51	1209			20	734
		1544	1703			457	941			410	1239			68	368
		4489	929			876	269			506	121			481	40
		20	3232			110	739			26	488			20	215
		2158	2305			1622	536			954	144			240	135
		452	1097			169	179			64	79			20	72
	Statistical significance was performed using two-tailed unpaired Wilcoxon test.
	p value	0.054				0.076				0.34				0.0021

## Sheet: Figure 2c
Figure 2c
			Visit 1										Visit 2
	Donor	WT	BA.2	BA.4/5	BA.2.75						Donor	WT	BA.2	BA.4/5	BA.2.75
	Donor 1	20	20	20	20						Donor 1	306	291	177	50
	Donor 2	20	20	20	20						Donor 2	174	189	39	37
	Donor 3	20	20	20	20						Donor 3	2179	783	256	434
	Donor 4	20	20	20	20						Donor 4	556	115	43	41
	Donor 5	20	20	20	20						Donor 5	284	291	269	20
	Donor 6	57	20	20	20						Donor 6	1639	235	78	29
	Donor 7	20	20	20	20						Donor 7	1398	599	461	87
	Donor 8	20	20	20	20						Donor 8	1263	571	600	31
	Donor 9	20	20	20	20						Donor 9	3723	1402	1613	39
	Donor 10	20	20	20	20						Donor 10	1283	281	238	36
	Donor 11	20	20	20	20						Donor 11	1483	308	298	60
	Donor 12	20	20	20	20						Donor 12	378	132	51	20
	Donor 13	20	20	20	20						Donor 13	1544	457	410	68
	Donor 14	33	20	20	20						Donor 14	4489	876	506	481
	Donor 15	20	20	20	20						Donor 15	20	110	26	20
	Donor 16	20	20	20	20						Donor 16	2158	1622	954	240
	Donor 17	20	20	20	20						Donor 17	452	169	64	20
	Statistical significance was performed using two-tailed Kruskal-Wallis test with paired Wilcoxon's multiple-comparison test.
	group1	group2	p.adj								group1	group2	p.adj
	WT	BA.2	1								WT	BA.2	0.007
	WT	BA.4/5	1								WT	BA.4/5	0.0002
	WT	BA.2.75	1								WT	BA.2.75	0.003
											BA.2	BA.4/5	0.019
											BA.2	BA.2.75	<0.0001
											BA.4/5	BA.2.75	0.009

## Sheet: Figure 2d
Figure 2d
			Visit 1										Visit 2
	Donor	WT	BA.2	BA.4/5	BA.2.75						Donor	WT	BA.2	BA.4/5	BA.2.75
	Donor 18	122	43	20	20						Donor 18	1348	424	197	70
	Donor 19	37	20	20	20						Donor 19	1531	615	195	961
	Donor 20	173	44	45	20						Donor 20	5074	1871	1919	522
	Donor 21	39	20	20	20						Donor 21	1965	987	468	354
	Donor 22	324	52	20	20						Donor 22	3049	494	348	99
	Donor 23	20	20	20	20						Donor 23	1385	871	575	149
	Donor 24	45	20	20	20						Donor 24	2509	1939	162	62
	Donor 25	439	210	53	155						Donor 25	1703	783	188	529
	Donor 26	486	76	131	44						Donor 26	2757	1555	2975	602
	Donor 27	20	20	20	20						Donor 27	367	91	103	20
	Donor 28	20	20	20	20						Donor 28	701	218	71	147
	Donor 29	222	70	54	45						Donor 29	4135	1406	1209	734
	Donor 30	20	20	20	20						Donor 30	1703	941	1239	368
	Donor 31	20	20	20	20						Donor 31	929	269	121	40
	Donor 32	109	20	20	20						Donor 32	3232	739	488	215
	Donor 33	390	150	20	58						Donor 33	2305	536	144	135
	Donor 34	124	20	20	20						Donor 34	1097	179	79	72
	Statistical significance was performed using two-tailed Kruskal-Wallis test with paired Wilcoxon's multiple-comparison test.
	group1	group2	p.adj								group1	group2	p.adj
	WT	BA.2	0.015								WT	BA.2	<0.0001
	WT	BA.4/5	0.015								WT	BA.4/5	0.0002
	WT	BA.2.75	0.015								WT	BA.2.75	<0.0001
											BA.2	BA.4/5	0.16
											BA.2	BA.2.75	0.006
											BA.4/5	BA.2.75	0.121

## Sheet: Figure 2e
Figure 2e
		WT				BA.2				BA.4/5				BA.2.75
	Donor	Visit 1	Visit 2		Donor	Visit 1	Visit 2		Donor	Visit 1	Visit 2		Donor	Visit 1	Visit 2
	Donor 1	20	306		Donor 1	20	291		Donor 1	20	177		Donor 1	20	50
	Donor 2	20	174		Donor 2	20	189		Donor 2	20	39		Donor 2	20	37
	Donor 3	20	2179		Donor 3	20	783		Donor 3	20	256		Donor 3	20	434
	Donor 4	20	556		Donor 4	20	115		Donor 4	20	43		Donor 4	20	41
	Donor 5	20	284		Donor 5	20	291		Donor 5	20	269		Donor 5	20	20
	Donor 6	57	1639		Donor 6	20	235		Donor 6	20	78		Donor 6	20	29
	Donor 7	20	1398		Donor 7	20	599		Donor 7	20	461		Donor 7	20	87
	Donor 8	20	1263		Donor 8	20	571		Donor 8	20	600		Donor 8	20	31
	Donor 9	20	3723		Donor 9	20	1402		Donor 9	20	1613		Donor 9	20	39
	Donor 10	20	1283		Donor 10	20	281		Donor 10	20	238		Donor 10	20	36
	Donor 11	20	1483		Donor 11	20	308		Donor 11	20	298		Donor 11	20	60
	Donor 12	20	378		Donor 12	20	132		Donor 12	20	51		Donor 12	20	20
	Donor 13	20	1544		Donor 13	20	457		Donor 13	20	410		Donor 13	20	68
	Donor 14	33	4489		Donor 14	20	876		Donor 14	20	506		Donor 14	20	481
	Donor 15	20	20		Donor 15	20	110		Donor 15	20	26		Donor 15	20	20
	Donor 16	20	2158		Donor 16	20	1622		Donor 16	20	954		Donor 16	20	240
	Donor 17	20	452		Donor 17	20	169		Donor 17	20	64		Donor 17	20	20
	Statistical significance was performed using two-tailed paired Wilcoxon test.
	p value	0.0005				0.0003				<0.0001				0.0017

## Sheet: Figure 2f
Figure 2f
		WT				BA.2				BA.4/5				BA.2.75
	Donor	Visit 1	Visit 2		Donor	Visit 1	Visit 2		Donor	Visit 1	Visit 2		Donor	Visit 1	Visit 2
	Donor 18	122	1348		Donor 18	43	424		Donor 18	20	197		Donor 18	20	70
	Donor 19	37	1531		Donor 19	20	615		Donor 19	20	195		Donor 19	20	961
	Donor 20	173	5074		Donor 20	44	1871		Donor 20	45	1919		Donor 20	20	522
	Donor 21	39	1965		Donor 21	20	987		Donor 21	20	468		Donor 21	20	354
	Donor 22	324	3049		Donor 22	52	494		Donor 22	20	348		Donor 22	20	99
	Donor 23	20	1385		Donor 23	20	871		Donor 23	20	575		Donor 23	20	149
	Donor 24	45	2509		Donor 24	20	1939		Donor 24	20	162		Donor 24	20	62
	Donor 25	439	1703		Donor 25	210	783		Donor 25	53	188		Donor 25	155	529
	Donor 26	486	2757		Donor 26	76	1555		Donor 26	131	2975		Donor 26	44	602
	Donor 27	20	367		Donor 27	20	91		Donor 27	20	103		Donor 27	20	20
	Donor 28	20	701		Donor 28	20	218		Donor 28	20	71		Donor 28	20	147
	Donor 29	222	4135		Donor 29	70	1406		Donor 29	54	1209		Donor 29	45	734
	Donor 30	20	1703		Donor 30	20	941		Donor 30	20	1239		Donor 30	20	368
	Donor 31	20	929		Donor 31	20	269		Donor 31	20	121		Donor 31	20	40
	Donor 32	109	3232		Donor 32	20	739		Donor 32	20	488		Donor 32	20	215
	Donor 33	390	2305		Donor 33	150	536		Donor 33	20	144		Donor 33	58	135
	Donor 34	124	1097		Donor 34	20	179		Donor 34	20	79		Donor 34	20	72
	Statistical significance was performed using two-tailed paired Wilcoxon test.
	p value	<0.0001				<0.0001				<0.0001				0.0005

## Sheet: Figure 2g
	Figure 2g
		Dose_2								Dose_3
			Donor	WT	BA.2	BA.4/5	BA.2.75				Donor	WT	BA.2	BA.4/5	BA.2.75
			Donor 1	15.3	14.55	8.85	2.5				Donor 18	11.0492	9.86047	9.85	3.5
			Donor 2	8.7	9.45	1.95	1.85				Donor 19	41.3784	30.75	9.75	48.05
			Donor 3	108.95	39.15	12.8	21.7				Donor 20	29.3295	42.5227	42.6444	26.1
			Donor 4	27.8	5.75	2.15	2.05				Donor 21	50.3846	49.35	23.4	17.7
			Donor 5	14.2	14.55	13.45	1				Donor 22	9.41049	9.5	17.4	4.95
			Donor 6	28.7544	11.75	3.9	1.45				Donor 23	69.25	43.55	28.75	7.45
			Donor 7	69.9	29.95	23.05	4.35				Donor 24	55.7556	96.95	8.1	3.1
			Donor 8	63.15	28.55	30	1.55				Donor 25	3.87927	3.72857	3.54717	3.4129
			Donor 9	186.15	70.1	80.65	1.95				Donor 26	5.67284	20.4605	22.7099	13.6818
			Donor 10	64.15	14.05	11.9	1.8				Donor 27	18.35	4.55	5.15	1
			Donor 11	74.15	15.4	14.9	3				Donor 28	35.05	10.9	3.55	7.35
			Donor 12	18.9	6.6	2.55	1				Donor 29	18.6261	20.0857	22.3889	16.3111
			Donor 13	77.2	22.85	20.5	3.4				Donor 30	85.15	47.05	61.95	18.4
			Donor 14	136.03	43.8	25.3	24.05				Donor 31	46.45	13.45	6.05	2
			Donor 15	1	5.5	1.3	1				Donor 32	29.6514	36.95	24.4	10.75
			Donor 16	107.9	81.1	47.7	12				Donor 33	5.91026	3.57333	7.2	2.32759
			Donor 17	22.6	8.45	3.2	1				Donor 34	8.84677	8.95	3.95	3.6
			Statistical significance was performed using two-tailed Kruskal-Wallis test with paired Wilcoxon's multiple-comparison test.
			group1	group2	p.adj						group1	group2	p.adj
			WT	BA.2	0.007						WT	BA.2	1
			WT	BA.4/5	0.0002						WT	BA.4/5	0.237
			WT	BA.2.75	0.003						WT	BA.2.75	0.015
			BA.2	BA.4/5	0.019						BA.2	BA.4/5	1
			BA.2	BA.2.75	<0.0001						BA.2	BA.2.75	0.006
			BA.4/5	BA.2.75	0.003						BA.4/5	BA.2.75	0.028

## Sheet: Figure 2h
Figure 2h
	Donor	ID50 against WT at Visit 1	Enhanced neutralization (fold)
	Donor 1	20	15.3
	Donor 2	20	8.7
	Donor 3	20	108.95
	Donor 4	20	27.8
	Donor 5	20	14.2
	Donor 6	57	28.7544
	Donor 7	20	69.9
	Donor 8	20	63.15
	Donor 9	20	186.15
	Donor 10	20	64.15
	Donor 11	20	74.15
	Donor 12	20	18.9
	Donor 13	20	77.2
	Donor 14	33	136.03
	Donor 15	20	1
	Donor 16	20	107.9
	Donor 17	20	22.6
	Donor 18	122	11.0492
	Donor 19	37	41.3784
	Donor 20	173	29.3295
	Donor 21	39	50.3846
	Donor 22	324	9.41049
	Donor 23	20	69.25
	Donor 24	45	55.7556
	Donor 25	439	3.87927
	Donor 26	486	5.67284
	Donor 27	20	18.35
	Donor 28	20	35.05
	Donor 29	222	18.6261
	Donor 30	20	85.15
	Donor 31	20	46.45
	Donor 32	109	29.6514
	Donor 33	390	5.91026
	Donor 34	124	8.84677

## Sheet: Figure S1
Figure S1
Dose_2 group
	Donor	1st-dose	2nd-dose	3rd-dose	Diagnosis	Discharge	Visit 1	Visit 2
	Donor 9	-344	-306		0	14	1	81
	Donor 7	-327	-301		0	18	1	93
	Donor 6	-312	-276		0	16	1	80
	Donor 4	-303	-274		0	12	1	79
	Donor 17	-296	-262		0	22	1	95
	Donor 10	-294	-267		0	17	0	72
	Donor 12	-293	-260		0	13	1	96
	Donor 13	-290	-267		0	20	1	88
	Donor 2	-285	-252		0	15	1	83
	Donor 11	-284	-263		0	18	1	91
	Donor 3	-282	-252		0	16	2	78
	Donor 16	-253	-220		0	13	1	93
	Donor 14	-252	-217		0	17	0	64
	Donor 8	-248	-223		0	30	1	82
	Donor 15	-245	-224		0	20	1	84
	Donor 1	-179	-152		0	15	2	84
	Donor 5	-172	-133		0	13	1	82
Dose_3 group
	Donor	1st-dose	2nd-dose	3rd-dose	Diagnosis	Discharge	Visit 1	Visit 2
	Donor 28	-441	-417	-168	0	13	0	83
	Donor 34	-437	-411	-148	0	13	0	74
	Donor 27	-362	-326	-120	0	12	1	79
	Donor 30	-351	-311	-106	0	14	1	56
	Donor 33	-345	-321	-99	0	16	1	75
	Donor 24	-330	-288	-97	0	13	1	74
	Donor 19	-324	-289	-105	0	15	0	73
	Donor 20	-317	-291	-96	0	15	1	44
	Donor 23	-307	-280	-92	0	11	1	77
	Donor 21	-300	-272	-80	0	13	1	87
	Donor 22	-298	-274	-19	0	15	1	44
	Donor 31	-298	-271	-88	0	10	1	81
	Donor 32	-297	-269	-77	0	12	0	77
	Donor 18	-288	-265	-70	0	28	1	85
	Donor 29	-283	-255	-17	0	22	0	88
	Donor 26	-257	-235	-47	0	15	1	75
	Donor 25	-249	-205	-23	0	8	1	83

## Sheet: Figure S2a
Figure S2a
WT
	Dilution	Donor 9		Donor 7		Donor 6		Donor 4		Donor 17		Donor 10		Donor 12		Donor 13		Donor 2		Donor 11		Donor 3		Donor 16		Donor 14		Donor 8		Donor 15		Donor 1		Donor 5
	20	25.4417	35.3355	15.3843	11.3504	93.6261	91.1355	29.8027	35.486	21.3492	26.6538	32.2693	23.1522	38.2718	47.0828	45.8755	44.0131	-5.75661	1.15903	27.0077	48.9452	32.5546	33.3921	46.4662	48.7635	51.0747	63.7168	37.0527	53.7469	22.9364	11.6867	1.7812	-16.9437	31.9447	26.2874
	60	1.12948	1.89264	8.77474	-6.40676	56.6133	63.5977	22.1093	24.6818	6.32632	18.4671	-3.39499	-11.3264	14.1123	10.6573	17.4774	10.5032	-8.56833	2.45122	3.24632	10.1821	21.7145	18.149	26.445	13.079	39.1567	47.3016	20.7264	2.54678	14.7636	10.9627	-13.3303	4.66471	0.850412	17.5849
	180	5.91288	1.11585	15.5069	4.68637	32.3637	38.0071	21.1402	25.0407	-11.0078	-5.80058	-1.9368	4.23665	9.51418	7.18942	12.9178	3.55457	19.8121	4.44934	-0.0802749	18.4536	20.9966	14.1647	8.83245	3.8898	15.5155	7.56546	3.75967	5.20423	-7.91687	-7.01188	3.92289	3.4084	-1.04933	0.626914
	540	8.82925	-0.710287	21.1761	18.1099	24.0524	25.533	16.2466	8.14645	-0.412398	1.68997	1.52469	-2.90438	12.8151	10.272	10.3105	7.57474	16.1748	4.98775	-6.28392	4.95456	16.2586	12.5375	1.94058	11.1715	1.60643	9.70959	21.6804	-3.19057	3.86195	-12.7621	9.05578	21.3556	17.4592	18.0319
	1620	2.32874	5.51767	8.42042	15.5887	16.8445	8.03031	20.4582	1.41029	0.576132	8.02492	5.23148	13.4082	14.8316	14.1894	13.5857	-3.38118	18.6635	17.6584	-8.39033	10.4133	26.9311	15.2296	-6.30181	1.06344	9.91844	9.50075	11.3095	1.93353	5.74155	3.79234	13.0759	9.09167	2.61046	17.6966
	4860	25.2918	0.856923	22.0347	16.4473	12.2349	16.0344	20.6496	19.2019	-8.02826	-5.78666	10.2329	1.45655	14.6646	12.8793	11.2866	12.6481	19.2378	11.2214	-4.53714	21.8316	18.9387	20.8411	1.80135	-7.51311	8.26161	8.9856	13.3401	10.3828	3.95941	-3.41976	15.3612	10.3001	16.4534	15.4197
	14580	12.5769	4.8499	16.5699	8.02521	9.90211	8.4773	0.680437	8.20628	0.353365	29.1321	7.46646	15.6705	15.4738	14.3564	17.4774	18.0554	17.5388	3.0016	-1.69862	16.9637	9.22328	17.4311	-2.04138	19.8316	7.30092	-5.49428	12.2226	13.6672	6.49339	3.84803	5.77743	13.0042	16.1461	6.74519
	43740	7.12576	11.7184	15.03	11.5003	13.2266	5.72548	-8.42475	-5.31391	-15.8947	24.0781	-13.2616	-4.47159	9.61693	13.0077	8.80776	14.6132	-3.91404	-4.47638	-6.66924	13.072	2.89392	-3.79439	8.02492	-6.94227	-3.93491	4.26572	8.50218	7.24842	1.04951	-3.89314	-15.3524	-2.88507	9.83226	14.1486
BA.2
	Dilution	Donor 9		Donor 7		Donor 6		Donor 4		Donor 17		Donor 10		Donor 12		Donor 13		Donor 2		Donor 11		Donor 3		Donor 16		Donor 14		Donor 8		Donor 15		Donor 1		Donor 5
	20	-13.5319	-20.0695	0.187655	8.08793	21.3457	19.3041	22.7493	20.5718	7.07124	16.3998	-16.018	-19.517	27.5187	25.9513	1.77319	3.314	6.28486	30.0965	16.9598	3.93032	28.3545	32.4846	10.9544	4.21464	13.2933	7.60686	-7.36273	-1.93014	10.767	-2.03417	27.8768	24.6177	31.4445	30.7492
	60	4.147	28.4555	13.7323	8.92584	13.3231	20.4927	13.0982	11.3703	6.80344	10.2849	21.4853	11.9	13.4127	27.2377	8.76462	16.9598	19.5463	33.7771	9.80467	16.2376	26.3035	23.1005	-2.39124	-5.0693	10.1957	12.2399	11.679	15.7304	8.76735	9.74931	21.78	15.655	18.8041	23.4069
	180	9.80058	11.6421	9.12841	-5.98156	2.32915	6.92035	-0.683021	14.3485	10.3742	6.53563	-1.46975	4.9757	20.1404	12.5108	11.0181	2.06209	16.9755	13.2949	16.0257	12.6552	5.96175	1.41015	3.7683	4.48245	-0.784404	14.0342	8.31813	8.69564	25.1125	8.49954	4.62718	22.2154	11.2115	0.865635
	540	4.51531	6.35687	3.13414	18.7505	-5.72223	1.0831	8.29374	-17.3582	5.28587	17.114	-1.37767	0.740121	4.60024	15.0984	26.7536	11.7018	19.0546	2.75877	11.2781	4.60443	11.3984	3.62976	21.2918	2.42927	13.7664	10.7313	12.4248	8.18001	18.1049	7.24978	16.5681	24.0979	11.6426	8.87537
	1620	1.20051	16.3105	11.9644	-0.0885789	5.70306	-5.62638	11.4546	-0.626828	14.0164	14.4448	10.6109	-7.36273	12.6439	6.37457	19.7718	17.6436	9.65641	5.91961	18.2695	14.3501	18.0432	1.35396	17.4889	17.5871	18.7565	13.3558	13.3364	6.90933	11.9632	13.6682	20.7825	11.2439	11.4479	4.27255
	4860	10.1597	15.2792	9.88345	15.5094	7.44752	0.795553	8.77138	11.0472	13.4361	15.1858	7.18557	9.27573	-5.55779	2.67805	4.27701	4.71036	15.3459	6.72035	24.0765	7.94607	11.7215	1.4523	17.1051	18.7476	21.6935	15.8374	10.7398	5.06778	23.702	21.5953	13.9832	15.0088	10.4189	12.4074
	14580	6.26479	20.1133	8.18001	10.307	14.0516	0.795553	1.81755	5.49816	18.9529	7.51759	13.7323	0.648044	-4.95156	-3.29552	7.78236	7.48382	16.7226	9.51593	9.94912	-6.79758	8.06897	2.25304	6.89271	9.57077	15.5696	0.911702	8.72327	12.3419	5.64294	10.1957	8.72923	0.398686	14.9661	12.7551
	43740	-21.0823	-26.1466	-10.6775	-23.108	-14.2529	-22.0167	-7.10302	-17.4565	-11.8537	-3.55174	-22.4635	-29.8297	-8.75158	-20.0334	-14.309	-7.66429	-0.963983	-14.0147	-26.5392	-26.3466	2.87116	-9.4912	-9.88982	-15.7816	-11.6752	-12.5679	-14.4527	-22.7397	-7.83663	-16.6742	8.32184	10.7381	-6.00382	-4.19607
BA.4/5
	Dilution	Donor 9		Donor 7		Donor 6		Donor 4		Donor 17		Donor 10		Donor 12		Donor 13		Donor 2		Donor 11		Donor 3		Donor 16		Donor 14		Donor 8		Donor 15		Donor 1		Donor 5
	20	-21.8474	-23.0003	-5.9064	1.04231	11.2973	3.93119	-0.644271	-4.0497	-7.36232	-3.76812	-34.7396	-48.5228	6.98712	3.82314	-7.25079	-6.88571	-3.31339	-14.358	2.32228	2.24115	3.86562	-2.07087	-1.91304	-0.135266	12.8116	16.5604	3.16779	3.78091	-15.1509	-23.8938	-9.01979	-7.54717	4.41639	6.09252
	60	-8.7455	-6.91123	13.9996	4.06703	9.92998	8.29795	2.20893	0.920387	17.8744	5.23671	-17.2355	-25.149	18.5478	16.8036	9.74546	12.9094	7.04096	6.44271	-1.8558	15.465	3.49747	6.58076	4.657	10.9179	8.63768	11.3043	12.8142	8.72675	-13.2317	-20.4819	3.63553	-5.06213	-0.126813	-2.50868
	180	-9.53161	-8.85031	7.17351	7.21439	9.13602	3.22545	5.38426	0.368155	9.64251	4.92754	-3.8716	-7.80216	15.0188	17.1686	17.7365	11.1246	10.8145	1.10446	20.0892	7.27107	6.30465	1.74873	7.43961	14.1256	14.5121	3.42029	23.4008	3.45391	-0.35185	1.78057	13.4376	2.8532	16.6786	12.797
	540	4.40878	1.31674	18.2914	5.98815	12.797	8.29795	13.4376	-2.16291	13.3527	7.55556	1.36915	-3.60956	23.2938	19.6836	24.7541	25.1597	13.0695	20.5706	27.1879	20.5354	19.144	11.5509	20.3478	13.0435	16.8696	7.98068	13.6317	17.5966	21.868	15.8546	13.3456	6.81086	17.252	25.6768
	1620	16.2005	-1.98493	20.9892	12.0785	14.826	15.7082	16.659	15.4165	12.8116	0.328502	11.0121	-3.45234	24.7135	29.4189	28.851	28.4048	15.1864	15.4165	37.6939	24.673	13.1155	23.0097	21.6618	17.2947	6.28019	11.9227	16.166	11.7515	24.171	28.2653	16.0147	17.2572	23.4272	22.5892
	4860	11.6934	9.70193	6.56039	8.11363	16.7668	5.03391	9.01979	13.3916	10.8792	6.24155	12.2699	3.46544	26.5389	19.7242	34.3677	23.9428	16.0147	16.0147	34.53	28.5671	18.5458	21.353	8.71498	5.15942	13.43	2.72464	13.3047	6.80564	28.5638	21.6121	14.174	9.34192	26.6913	27.1765
	14580	10.0688	6.81952	3.20867	5.37503	12.1354	13.591	20.7547	13.8058	3.343	1.56522	3.62267	-6.22994	25.4437	15.0593	30.9198	23.456	16.2908	12.8394	25.1192	16.8036	16.751	13.6677	5.08213	10.1449	5.4686	-0.289855	8.972	11.4245	11.0353	17.7311	9.84814	8.5596	19.9868	19.3692
	43740	-3.45234	-5.70586	-15.839	-9.626	1.06412	-6.78723	2.76116	5.61436	-25.1014	-17.6039	-3.1903	-15.6109	16.2357	1.71382	11.5708	-2.91046	6.71882	1.61068	22.2797	16.6819	8.92775	4.00368	-17.6039	-24.1739	-14.5121	-19.6135	-22.5833	-13.9587	1.99382	1.56733	-3.63553	-0.644271	21.8393	8.0333
BA.2.75
	Dilution	Donor 9		Donor 7		Donor 6		Donor 4		Donor 17		Donor 10		Donor 12		Donor 13		Donor 2		Donor 11		Donor 3		Donor 16		Donor 14		Donor 8		Donor 15		Donor 1		Donor 5
	20	-20.8322	1.64055	-8.95909	-5.78965	15.608	19.5027	-10.678	-12.4685	-27.6868	-3.69453	7.68949	-6.22308	9.9679	-21.6929	-13.8875	-4.27437	-9.57754	-6.33218	-37.3293	-25.653	-1.29628	8.81283	-17.9714	-28.8501	-12.1216	9.05406	11.1928	-11.6712	5.94099	-9.12829	17.8093	9.38698	-21.0661	-11.4685
	60	-15.7364	-18.7242	-13.3269	-29.931	17.0113	5.40585	-18.493	-36.7155	-23.6104	-18.117	-9.00926	-7.08459	-44.3656	-23.281	-7.67021	-13.3131	-26.4571	-8.9807	-28.5675	-36.2295	1.38954	-11.5919	-13.5926	-32.4763	-47.0666	-34.7512	-13.0904	-15.566	-25.0186	-22.6068	-8.43321	-11.1322	-13.5252	-18.9238
	180	-22.5186	12.8403	-1.31145	-4.46511	-0.349584	15.2453	-1.10976	-26.3452	-15.0501	-9.12966	2.04381	23.1784	-26.322	-28.4845	-1.03058	-2.95658	-1.96773	-12.711	-5.61818	-12.5103	-7.93621	-17.0381	-29.0553	-40.1905	-5.60471	-4.97184	2.09451	8.40183	-11.0269	-20.7595	11.5007	16.3785	-21.9573	-0.876975
	540	6.05811	-3.23527	11.3032	9.41101	-1.76873	15.8602	5.2877	-7.11555	-13.8272	1.93471	8.3677	15.9747	-4.89948	-9.68069	23.923	11.9277	13.0281	-6.63061	11.5388	-15.993	2.95626	-12.282	-1.36274	-20.5885	8.09619	7.412	17.6894	6.825	8.1304	1.18587	1.43618	-0.645006	-5.12731	2.7221
	1620	7.46953	11.5571	19.0612	18.8405	11.4294	-2.25755	-1.96773	8.32789	-27.8809	12.4362	14.105	18.0093	-21.1522	8.93732	-0.523737	3.42963	2.58323	3.98209	4.26175	-10.4207	-4.03805	14.4083	8.43829	-11.0098	-3.87713	11.8763	-0.728023	0.328454	17.8117	17.5893	8.54149	2.83448	3.09915	17.2212
	4860	-1.32893	30.7671	12.1074	22.9087	10.294	8.59105	11.7784	1.22167	-16.4477	16.6678	1.93383	21.1621	10.5423	10.1706	27.6229	12.2318	-4.39243	12.3007	10.1274	5.45321	10.0065	10.3796	18.2906	9.36194	3.22134	11.4145	18.3201	0.454601	11.8079	19.5906	11.7283	-10.8558	0.28844	-1.16833
	14580	10.7689	22.9035	19.6289	20.8273	-9.00639	14.9299	-2.90031	-9.29777	-10.139	4.39993	24.0766	3.87682	-7.88985	18.8207	16.6075	4.07163	6.42544	0.233144	3.56521	9.90743	6.556	-1.78122	21.951	11.9277	-16.8767	-4.27054	8.81181	16.6644	7.63436	13.2276	14.3948	8.0212	-8.36648	25.2078
	43740	-23.4167	10.4023	26.2516	12.0759	12.8643	13.8261	0.550219	0.121235	-5.42213	-0.472274	12.7303	20.0807	-21.0846	6.099	8.65011	3.68305	-2.97491	5.23174	22.7202	-9.81578	12.2261	7.60048	13.8776	7.95935	22.0708	4.24762	26.6931	9.26909	22.5668	4.79497	9.61461	12.5901	16.5014	5.05293

## Sheet: Figure S2b
Figure S2b
WT
	Dilution	Donor 9		Donor 7		Donor 6		Donor 4		Donor 17		Donor 10		Donor 12		Donor 13		Donor 2		Donor 11		Donor 3		Donor 16		Donor 14		Donor 8		Donor 15		Donor 1		Donor 5
	20	99.9888	99.9774	99.9677	99.9772	99.9891	99.9888	98.8192	98.7957	95.49	95.8062	98.9733	99.9894	99.0863	98.3315	99.9659	99.9865	90.8989	94.4613	99.9653	99.9587	99.9562	99.9684	99.9689	99.9447	99.9799	99.8844	99.9894	99.9922	45.4945	45.5236	99.7608	99.8543	99.6482	99.6432
	60	99.9676	99.9399	99.9405	99.8874	99.9561	99.9828	85.5091	80.9287	81.2022	82.5719	95.5141	98.1505	80.6249	84.7009	99.1617	99.6116	76.3365	71.5687	99.1136	99.8283	99.864	99.891	99.9442	99.8646	99.9505	99.7646	99.8485	99.5756	42.3805	45.6106	90.8814	91.4472	94.2602	96.3131
	180	99.3557	96.2678	96.8283	95.4742	99.447	99.9338	64.5868	61.4122	57.7413	59.1694	79.3216	81.9447	55.6036	58.6173	91.9117	89.9072	41.8371	44.1214	88.6094	86.0287	98.0917	98.3611	99.7172	98.8507	99.6139	99.6296	91.5595	93.4956	38.5025	47.7672	72.3184	59.6784	71.9326	66.5072
	540	92.3651	92.0069	80.2936	77.0181	89.3001	87.715	48.3621	41.2045	38.5209	47.8616	64.1157	69.7081	47.5788	50.7079	68.5242	70.7065	37.5144	24.1598	65.5336	60.8111	82.7444	77.0394	93.7268	86.1552	89.8786	89.4424	69.5083	68.6162	36.9164	39.9338	31.5283	42.6806	34.6897	38.2722
	1620	61.3728	65.5271	49.1096	42.9047	48.1693	39.9089	37.3973	41.8254	31.2058	24.867	50.7873	35.8743	31.5176	41.2167	44.5536	46.5512	18.9117	22.7892	54.703	51.8741	48.1044	51.1736	59.796	58.9945	71.2724	67.762	44.1696	41.7862	22.4293	26.0753	17.4122	21.1609	10.4883	17.3183
	4860	40.8542	34.13	28.7374	36.367	21.9704	24.303	20.9617	21.7349	19.1548	28.3934	31.8132	27.4458	27.7419	31.7716	23.6082	34.3234	16.721	16.7796	34.5082	32.4182	34.9255	40.0213	19.3443	28.8889	41.1866	55.3893	27.8186	29.9224	16.3947	28.5801	23.0469	23.2343	2.34385	18.3493
	14580	21.2809	21.5738	18.0453	12.7459	24.7669	25.321	22.9181	13.7338	7.71585	7.3224	16.3676	10.9617	21.1719	14.5442	27.9151	24.1509	18.4665	14.2024	24.4396	24.1856	13.9213	23.6326	15.1767	22.725	26.1092	33.13	11.0549	17.2997	20.4468	16.2109	1.49209	24.8978	3.73562	5.34647
	43740	10.1095	-0.569222	11.5209	11.987	20.9653	10.7332	-6.08725	-5.31409	-6.40437	2.4408	10.5889	7.6329	9.75242	26.1485	8.55158	6.92352	8.87227	4.49102	3.56349	13.3896	7.25566	1.05865	-1.15847	-7.2204	9.55861	-7.33728	9.32392	15.8217	3.00041	6.22084	3.98729	12.3866	-8.6357	12.5244
BA.2
	Dilution	Donor 9		Donor 7		Donor 6		Donor 4		Donor 17		Donor 10		Donor 12		Donor 13		Donor 2		Donor 11		Donor 3		Donor 16		Donor 14		Donor 8		Donor 15		Donor 1		Donor 5
	20	99.9862	99.9632	99.9519	99.941	99.9492	99.8265	97.2459	96.5415	95.6746	96.2657	99.6147	99.1535	91.8532	92.1713	99.9113	99.9586	92.7288	93.7131	99.7775	99.8931	99.93	99.9372	99.9624	99.9275	99.9672	99.9007	99.9702	99.9693	88.6354	87.8742	99.9371	99.7859	99.8475	99.3883
	60	99.4738	99.8867	97.4977	94.5941	94.4386	93.7227	77.1682	69.0719	74.0401	73.125	85.7193	83.7678	70.2876	65.3541	97.1766	94.1575	79.9185	76.0102	96.413	95.4411	99.4312	98.7957	99.6844	99.8077	99.2408	98.5599	94.4118	95.5799	59.6731	54.8103	94.9801	94.46	92.0005	91.887
	180	95.1568	94.6744	73.6546	77.9407	58.859	60.9006	33.4829	38.25	40.229	39.5885	66.3228	62.666	16.0467	18.4486	74.5275	67.2585	36.0305	33.7724	56.4144	54.6988	83.3924	85.2452	93.1069	92.9221	84.9457	81.0232	77.8677	72.4418	27.5495	18.1193	52.0784	53.5741	64.4757	55.0752
	540	76.0804	69.9796	50.6925	47.437	29.759	25.585	0.991532	17.8596	19.796	20.2078	41.5277	32.9192	0.958698	9.67582	47.99	41.9098	18.5834	15.7463	29.7437	22.2044	46.8963	49.8396	69.5746	71.844	54.4341	52.1057	48.7045	47.7014	20.6717	0.0559722	28.4167	22.5013	25.458	25.1404
	1620	39.1932	39.2297	17.9911	32.8918	14.7508	3.81675	5.21821	5.60421	9.96836	20.7476	24.3472	-0.0375711	10.937	20.4053	30.4552	26.7031	14.1058	9.28084	16.4919	5.78093	30.6458	24.0742	43.633	48.922	21.621	27.1913	22.2589	32.7003	9.99664	-8.89959	22.8583	10.709	24.7684	11.6203
	4860	17.0974	15.9028	19.7511	7.71374	12.8543	-4.98492	13.1891	4.93836	19.8875	5.20095	6.98421	8.2609	1.97879	8.33115	16.0039	0.301844	20.2818	9.89843	1.60784	2.5352	18.4579	12.0214	25.2497	27.4641	14.2058	13.6057	18.7389	19.3134	3.90686	-15.1685	21.2757	0.412535	19.569	10.0142
	14580	15.2006	10.7596	15.0182	14.5623	9.54238	5.54079	4.34006	20.0502	-6.60317	-8.06725	-5.96505	-5.05313	2.72067	5.03905	-4.06947	-13.4313	22.7908	-1.22796	3.64802	8.15496	18.6027	13.5268	11.4233	5.01794	-9.0787	1.48886	6.16348	11.1243	-8.98914	-32.5423	12.6873	12.4267	13.0812	11.6112
	43740	-6.69458	-0.402339	-3.95883	-0.949491	3.36306	5.0871	1.86003	-5.85993	-16.0282	-12.002	3.51892	-9.79511	-27.9747	-20.5559	-27.4244	-26.0623	4.20496	4.19531	-31.9623	-28.4384	-6.34243	-6.43893	-7.88424	-19.3224	-28.2436	-20.094	4.33964	8.44328	-32.4527	-36.4827	0.316036	10.8924	2.18345	8.71665
BA.4/5
	Dilution	Donor 9		Donor 7		Donor 6		Donor 4		Donor 17		Donor 10		Donor 12		Donor 13		Donor 2		Donor 11		Donor 3		Donor 16		Donor 14		Donor 8		Donor 15		Donor 1		Donor 5
	20	99.9763	99.9574	99.7082	99.8941	87.7914	89.7717	77.1911	76.2064	90.9672	90.6935	94.8437	94.8233	84.4327	86.3385	99.8961	99.8479	66.2267	72.4771	99.9261	99.8747	99.6768	99.8171	99.9526	99.9055	99.9288	99.5328	99.7381	99.6606	56.8314	59.8892	97.8561	97.955	99.6338	99.356
	60	99.9264	99.8728	94.526	94.0373	58.4607	62.739	44.5832	32.0728	55.1467	55.4784	84.5474	80.0753	47.5418	50.313	97.1938	96.4548	34.3085	31.5971	95.0362	97.1428	92.9504	94.2205	99.6265	99.4662	97.9641	97.586	93.0272	93.0272	31.1059	26.7556	87.6656	86.4812	92.4666	91.8492
	180	97.1771	97.9212	75.3915	74.4018	33.2672	29.2094	24.6522	19.277	25.306	22.095	58.9451	59.7393	13.8499	25.1291	77.2859	73.0514	19.8478	18.5159	68.2917	68.3063	56.0043	57.9926	91.0988	90.4093	80.5156	79.1686	74.805	76.9718	15.8379	15.2105	44.6783	43.1086	53.8648	56.7935
	540	81.2891	81.4194	44.8529	46.8893	20.0794	7.15625	12.998	4.19788	13.6202	11.1988	37.4402	32.7563	17.9824	13.8985	44.722	40.6381	17.7072	15.6142	33.4427	31.7411	34.6415	28.1246	69.7908	68.159	45.2026	44.7007	53.6911	49.496	10.1072	2.15948	21.7981	19.1818	32.9143	38.0307
	1620	46.9708	52.9987	23.3887	27.7059	20.3881	14.0809	26.4597	9.14496	12.3043	7.88262	22.0039	20.6598	9.03677	13.3637	34.3178	16.4752	23.9862	17.8024	8.35612	13.461	31.8825	27.6014	35.0441	38.5709	32.1935	29.851	33.6524	33.6931	16.2144	0.402614	14.9007	23.3203	22.0201	21.0056
	4860	31.4123	32.0639	23.8774	16.7498	24.6223	13.4193	15.5191	11.6661	17.6207	11.0936	11.9845	14.1432	16.0863	3.93194	23.3303	18.2741	22.2738	22.9397	3.29991	10.3981	27.1733	24.6997	13.6729	11.3568	21.0248	24.1203	24.5698	22.4519	19.268	14.4575	19.5148	25.7938	18.8885	19.4619
	14580	20.4562	28.7242	18.5012	13.2471	19.2855	19.903	24.1289	10.572	13.357	15.0941	17.1164	18.9899	15.0653	16.1835	15.8432	23.6706	11.7612	21.5127	7.77271	7.48101	23.3678	21.4651	10.8304	16.8312	20.481	21.0667	23.3072	23.633	23.9529	15.4196	22.464	22.9397	19.4619	12.5813
	43740	14.1024	4.57184	11.3736	8.48182	12.3608	19.5501	11.7136	8.66928	3.40834	-6.85617	4.69402	-5.28459	8.21027	11.6621	13.1206	8.21027	18.611	9.43037	-13.3273	3.05682	18.4207	18.3732	-0.381629	11.6726	3.28889	8.81046	12.4733	5.06058	9.9817	2.57778	7.76549	10.7147	11.0376	8.65586
BA.2.75
	Dilution	Donor 9		Donor 7		Donor 6		Donor 4		Donor 17		Donor 10		Donor 12		Donor 13		Donor 2		Donor 11		Donor 3		Donor 16		Donor 14		Donor 8		Donor 15		Donor 1		Donor 5
	20	79.1961	85.4294	99.7617	98.2529	51.5426	63.7698	80.49	86.9694	36.5074	47.414	79.2546	77.5534	12.4412	-8.88168	86.9752	83.3167	61.0429	58.0824	91.9418	91.896	99.7983	99.8295	99.5582	99.9374	99.8684	99.4275	76.9796	71.6689	-1.79223	-20.7764	77.2582	80.4766	37.51	42.8645
	60	34.6292	35.4843	71.9389	68.0009	24.2981	17.4254	41.9344	27.1993	6.51001	14.3152	25.9881	34.0441	14.665	-1.68686	36.0097	36.9254	27.9394	20.3588	52.3615	42.2234	99.2539	95.1784	92.8897	95.5684	97.9784	97.8183	32.3789	26.9557	-36.2083	-15.7295	42.2708	49.4253	28.6679	29.8372
	180	24.8855	33.189	23.4678	33.0765	14.2865	9.56799	24.508	12.8007	-7.58413	9.3185	27.1582	39.5348	-6.72324	-14.6811	-12.9369	11.9179	8.24783	14.9089	2.23759	-1.99209	71.0105	70.5183	30.6244	36.0013	70.2562	81.4031	14.9392	33.3915	-32.0737	-23.4939	18.6543	18.2955	16.174	9.40386
	540	17.9996	8.21084	8.09833	15.2092	17.9383	7.37284	5.42192	16.7255	-9.30713	7.00968	9.67353	10.0561	16.0604	15.5371	15.1229	24.2145	18.6543	11.2532	-3.69269	-18.453	38.4657	44.8653	4.55522	1.02239	41.8735	36.1489	23.9853	2.15757	-11.129	16.1437	6.79002	16.4788	13.0556	16.3176
	1620	9.96607	20.4074	3.37273	-11.4567	21.7747	33.489	21.256	7.21615	-0.743819	0.496741	-0.250232	21.3525	14.5342	11.5691	26.1331	17.5211	15.7387	6.87973	3.43673	5.63878	20.5251	7.04225	-1.57871	1.64354	15.4724	29.6437	32.1989	34.8767	5.60343	22.6659	14.6173	8.00112	17.7536	33.1812
	4860	26.8882	18.6972	21.6225	11.4738	18.1434	27.1702	14.9986	8.60667	-24.1594	1.61669	-14.1345	7.15321	8.36409	21.5546	2.65184	9.75945	17.1068	28.7244	10.2391	5.02831	21.4276	14.2623	-6.21798	-4.87861	17.0937	11.8495	14.1516	18.2471	-2.4328	19.8512	19.372	22.7362	5.21871	5.95727
	14580	13.0715	16.5144	12.1038	14.3766	12.1324	5.75212	21.9736	16.748	-8.53178	15.0044	9.67353	-3.98571	11.3074	18.7857	22.0561	13.1606	20.0449	14.3706	0.209958	-7.02847	15.575	29.386	17.7936	-7.57677	12.7902	9.00721	2.47261	-11.0741	0.614752	15.9496	25.2257	29.7561	4.35707	13.9993
	43740	7.15321	-13.2794	11.5638	-1.6004	20.0719	2.22346	-6.35268	-3.66134	-20.4722	5.8725	9.78604	-16.6323	-6.17817	-0.0298694	-0.596734	0.449786	-8.90945	-10.7261	-6.09096	-9.16512	-3.07671	1.84603	-2.99573	-10.9543	-3.32266	-10.5284	-4.57078	1.5725	6.86515	-0.452863	8.51696	-5.07429	-0.566636	-4.89539

[truncated: 2 more sheets: Figure S2c, Figure S2d]
